# Supplementary material for: Left Ventricular Diastolic Dysfunction Is Associated with Poor Functional Outcomes after Endovascular Thrombectomy
Source: J Cardiovasc Dev Dis. 2024 Mar 5;11(3):87. doi: 10.3390/jcdd11030087 (PMC10971731; doi:10.3390/jcdd11030087)
Supplement: Supplementary file 1 [file jcdd-11-00087-s001.zip]

Archive with 1 entries (1 files):
- jcdd-2847807-supplementary.pdf
